# Supplementary material for: Impact of Crystal Habit on the Dissolution Rate and In Vivo Pharmacokinetics of Sorafenib Tosylate
Source: Molecules. 2021 Jun 7;26(11):3469. doi: 10.3390/molecules26113469 (PMC8201088; doi:10.3390/molecules26113469)
Supplement: Supplementary file 1 [file molecules-26-03469-s001.zip]

Archive with 1 entries (1 files):
- molecules-1209504-SM-revised-done.pdf
